# Supplementary material for: Neuromagnetism “On the Cheap”: Evaluating a Combined Cylindrical Shield and Partial-Coverage OPM-MEG System for Detecting Sensorimotor Responses in Humans
Source: Sensors (Basel). 2026 May 15;26(10):3131. doi: 10.3390/s26103131 (PMC13210914; doi:10.3390/s26103131)
Supplement: Supplementary file 1 [file sensors-26-03131-s001.zip]

Archive with 1 entries (1 files):
- sensors-4180355-supplementary.pdf
